# Supplementary material for: Multiomic data analyses unveiled a novel phenol-soluble modulin that induces trapping of extracellular lipases at the surface of Staphylococcus aureus cells
Source: mBio. 2025 Sep 29;16(11):e01856-25. doi: 10.1128/mbio.01856-25 (PMC12607899; doi:10.1128/mbio.01856-25)
Supplement: Table S1 — Identification of SaSPs smaller than 50 aa. [file mbio.01856-25-s0002.xlsx]

## Sheet: SaSPs<50
Table S1: Identification of Staphylococcus aureus small proteins (SaSPs) smaller than 50 aa
SaSP ID	NCBI ID (1)	BV-BRC ID (2)	Bakta ID (3)	Combined ID (4)	ncRNA annotation (5)	Start (6)	End (6)	Strand	Corrected start (7)	SaSPs Length (8)	Protein Seq (9)	Product	RBS region	Ribo RBS max 22ºC (10)	Ribo RBS max 37ºC (11)	Locus	Missing from database (12)	BlastP (13)	TM domains (14)	Predicted localization (14)	Durrant et al (15)	Fuchs et al (165	References	DOI
SaSP_001				smORF(+)34217		34217	34285	+		22	MVDIKSTFIQYIRYITIIAHIT	small protein	AATAATTTGGAGGGTGTTAAATG	15	10	3'UTR	1		0	inside
SaSP_002				smORF(-)101315	SAOUHSCs199	101262	101315	-		17	MEKLVTSAISFSQLLPI	small protein	ATTTAGGGAGTTGGTAAGAAATG	6	3	3'UTR/sRNA	1		0	outside
SaSP_003		fig|93061.5.peg.102		smORF(-)115489	SAOUHSCs258	115376	115489	-		37	MIFSQNLFRRPTPTCIVCRNWESNFSLLGPRPNSHCL	small protein, paralog to sORF(+)811523	TTCTGGGGAGTGGGACAGAAATG	18	28	sRNA		1	0	outside
SaSP_004				smORF(-)226353		226261	226353	-		30	MIFSQNLFGRPTTTCIDVCSLNFIRKEFTR	small protein	TAATTGGGAGTAGGACAGAGATG	2	3	Operon	1	1	0	outside
SaSP_005	SAOUHSC_00218	fig|93061.5.peg.200	Bak-SA_00965	SAOUHSC_00218		238186	238332	+		48	MVESMLTFMLGPLRQITDFYMEHLLVSNSIVIAGYFATGIFKKKKVVN	small transmembrane protein	AAATGAAGGAGAGAATTAATATG	14	5	Operon		1	1	O-TM(19-41)-I	Cluster63845		Durrant and Bhatt, 2020	https://doi.org/10.1016/j.chom.2020.11.002
SaSP_006				smORF(+)361836		361836	361886	+		16	MFCVRNLHKDMFILQK	small protein	GGCAAAAAAGGATGATGTGAATG	63	9	sRNA	1		0	inside
SaSP_007	SAOUHSC_00381a	fig|93061.5.peg.350	Bak-SA_01720	smORF[-]386075_SAOUHSC_00381a		385923	386075	-		50	MVPEEKGSITLSKEAAIIFAIAKFKPFKNRIKNNPQKTNPFLKLHENKKS	small protein	TTGCACAAGGAGTGATTATCATG	15	5	sRNA		1	0	outside	Cluster64226		Durrant and Bhatt, 2020	https://doi.org/10.1016/j.chom.2020.11.002
SaSP_008				smORF(-)386551		386486	386551	-		21	MSELCVDFRLRVFHPNYFKQR	small protein	TAGTCGGAGGTTTGGAGGATTTG	13	55	3'UTR	1		0	outside
SaSP_009	SAOUHSC_00396			SAOUHSC_00396		399186	399287	-		33	MENFDVGGGNFTFMEIGIGFMTHKPKRLNDDID	small protein	ACATTTGGTTATGTTGCGATGTG	5	6	sRNA		1	0	outside
SaSP_010				smORF(+)412093	NCTC8325_srn_1060_Teg149	412093	412158	+		21	MCLSPFYIYVDEKWQNHRTNC	small protein	TCCATAGGGCTAGGACATGTATG	3	17	ND	1	1	0	outside			Davis et al, 2014	https://doi.org/10.1073/pnas.1410356111
SaSP_011			Bak-SA_01855	PSMa4	PSMa4	412583	412645	-		20	MAIVGTIIKIIKAIIDIFAK	phenol soluble modulin PSM-alpha-4	ACATACAGGAGGACAAAACGATG	29	54	Operon		1	0	inside		sORFSaNew0025	Wang et al, 2007; Fuchs et al, 2021	https://doi.org/10.1038/nm1656	https://doi.org/10.1371/journal.pgen.1009585
SaSP_012			Bak-SA_01860	PSMa3	PSMa3	412709	412777	-		22	MEFVAKLFKFFKDLLGKFLGNN	phenol-soluble modulin PSM-alpha-3	ATTTGAAGGGGGCCATTCACATG	0	2	Operon		1	0	outside	Cluster71010	sORFSaNew0026	Wang et al, 2007; Fuchs et al, 2021; Durrant and Bhatt 2020	https://doi.org/10.1038/nm1656	https://doi.org/10.1371/journal.pgen.1009585	https://doi.org/10.1016/j.chom.2020.11.002
SaSP_013			Bak-SA_01865	PSMa2	PSMa2	412829	412894	-		21	MGIIAGIIKFIKGLIEKFTGK	phenol-soluble modulin PSM-alpha-2	AAACAAAGGAGGTCTTTCACATG	3	5	Operon		1	0	outside	Cluster71616		Wang et al, 2007; Durrant and Bhatt 2020	https://doi.org/10.1038/nm1656	https://doi.org/10.1016/j.chom.2020.11.002
SaSP_014			Bak-SA_01870	PSMa1	PSMa1	412926	412991	-		21	MGIIAGIIKVIKSLIEQFTGK	phenol-soluble modulin PSM-alpha-1	AAGCAAAGGAGGTAATCTTAATG	2	8	Operon		1	0	outside	Cluster71616	sORFSaNew0027	Wang et al, 2007; Fuchs et al, 2021; Durrant and Bhatt 2020	https://doi.org/10.1038/nm1656	https://doi.org/10.1371/journal.pgen.1009585	https://doi.org/10.1016/j.chom.2020.11.002
SaSP_015		fig|93061.5.peg.462		smORF(+)517534_rpmG		517534	517677	+		47	MRKIPLNCEACGNRNYNVPKQEGSATRLTLKKYCPKCNAHTIHKESK	50S ribosomal protein L33	ATGAATAAAGGTGAATTATTGTG	3	2	Operon		1	0	outside
SaSP_016				smORF(-)735142	SAOUHSCs219	735107	735142	-		11	MIKHHFCRIPF	small protein	TTATAGGGAGTGGGTCAGACATG	50	22	3'UTR	1		0	inside
SaSP_017				smORF(+)811523		811523	811636	+		37	MIFSQNLFRRPTPTCIVCRNWESNFSLLGPIPNLHCL	small protein, paralog to sORF(-)115489	ATCTAGGGAGTGGGACATAAATG	9	3	sRNA	1		0	outside
SaSP_018	SAOUHSC_00868	fig|93061.5.peg.788	Bak-SA_03980	SAOUHSC_00868		834107	834259	+		50	MKSKSKQPPNKYVEAFKPYLLTLLYLAIFITLYLIYGSGDTHNNFIYNEF	small transmembrane protein	AGAACTTTAAGAGGTGCAATATG	193	207	Operon		1	1	O-TM(15-37)-I	Cluster64443		Durrant and Bhatt, 2020	https://doi.org/10.1016/j.chom.2020.11.002
SaSP_019				smORF(+)911510_RsaE	RsaE	911510	911611	+		33	MYKNVLNMHFLYINDSYMSIMYQIYNLYNFRTG	small protein	TTAATAAGAGGGAAGTGAAGTTG	47	20	sRNA	1		0	outside			Davis et al, 2014	https://doi.org/10.1073/pnas.1410356111
SaSP_020	SAOUHSC_00966	fig|93061.5.peg.888	Bak-SA_04495	SAOUHSC_00966	SprG2	942257	942364	+		35	MISIANALHLMLSFGMFIVTFIGIVVAIINLSNKK	putative holin-like toxin SprG2	TTTGAAAGGAAAAGCCTATTGTG	1	0	sRNA		1	1	O-TM(10-32)-I			Riffaud et al, 2019	https://doi.org/10.1093/nar/gky1256
SaSP_021				SprG4	SprG4	942707	942763	+		18	MINLNNKKQPSFPNFDNE	putative holin-like toxin	TCATTGATATAGAAGTCGCAATG	0	0	sRNA		1	0	inside			Riffaud et al, 2019	https://doi.org/10.1093/nar/gky1256
SaSP_022	SAOUHSC_00977	fig|93061.5.peg.898	Bak-SA_04545	SAOUHSC_00977	SbrA, SAOUHSCs078	950625	950741	-	1	38	MRQFIKRTVKTILVGYVIKFIRNKLSGKSSHPTDNKHN	small protein sbrA	GAGAAATGAGGTATGTAACGATG	593	321	sRNA		1	0	inside	Cluster67980	sORFSaNew0049	Nielsen et al, 2010; Fuchs et al, 2021; Durrant and Bhatt 2020	https://doi.org/10.1007/s00203-010-0641-1	https://doi.org/10.1371/journal.pgen.1009585	https://doi.org/10.1016/j.chom.2020.11.002
SaSP_023	SAOUHSC_01024	fig|93061.5.peg.937	Bak-SA_04740	SAOUHSC_01024	tsr18, SAOUHSCs268	994194	994328	-		44	MSNENQNKKAAEKAKEVEEKLKDKKEEKTEDINQTKQDIQDTLN	glycopeptide resistance-associated protein GraF	CAATTTGGGAGGAATTAATCATG	1132	1115	sRNA		1	0	inside	Cluster63925	sORFSaNew0051	Bronsard et al, 2017; Fuchs et al, 2021; Durrant and Bhatt 2020	https://doi.org/10.1038/s41598-017-04786-3	https://doi.org/10.1371/journal.pgen.1009585	https://doi.org/10.1016/j.chom.2020.11.002
SaSP_024	SAOUHSC_01078	fig|93061.5.peg.989	Bak-SA_04985	SAOUHSC_01078		1041899	1042030	+		43	MAVPKRRTSKTRKNKRRTHFKISVPGMTECPNCGRIQIITPCM	ribosomal protein L32	TAATCTAAGGAGGATATATCATG	4579	2792	Operon		1	0	inside		sORFSaNew0058	Fuchs et al, 2021	https://doi.org/10.1371/journal.pgen.1009585
SaSP_025				smORF(+)1051640	T-box, SAOUHSCs009, Teg56	1051640	1051750	+		36	MTASYSNYLKSFHLFGYLKRFKSERQSVINIKQVYA	small protein	TTGTTTTAGGGAGAATAATCGTG	11	17	5'UTR	1		0	inside
SaSP_026		fig|93061.5.peg.1018		smORF(+)1071037	SAOUHSCs090, Teg58	1071037	1071144	+		35	MKRKSNVLTIIKIVTDIVATVLIIRALLNSRKDAK	small transmembrane protein	GAACAAGCGAGGTGGCTATTGTG	66	47	sRNA		1	1	I-TM(7-29)-O
SaSP_027	SAOUHSC_01122	fig|93061.5.peg.1030	Bak-SA_05155	SAOUHSC_01122		1078045	1078191	+		48	MKLFYIVFLIIIWLNIFLGNEIIHTLTVLITTLYIVNSRKGIKNDRVE	conserved hypothetical protein	AAATATGATAGGGGATTAAAATG	264	22	Operon		1	1	O-TM(5-36)-I
SaSP_028				smORF(+)1085870	SAOUHSCs272, SAOUHSCs091, NCTC8325_srn_2520_Teg60, tsr22, sRNA208	1085870	1085965	+		31	MSTITKTKIKIFINYFIGILALAFAAYILFK	small transmembrane protein, putative toxin	ATATTTAGAGGTGATAAAATTTG	25	20	Operon	1		1	I-TM(12-30)-O
SaSP_029	SAOUHSC_01135	fig|93061.5.peg.1041	Bak-SA_05220	SAOUHSC_01135	PSM-beta1	1088443	1088577	+		44	MEGLFNAIKDTVTAAINNDGAKLGTSIVSIVENGVGLLGKLFGF	beta-class phenol-soluble modulin, PSMb1	AATTTTAAGGAGTGTTTTCAATG	17	1	Operon		1	0	outside	Cluster66280	sORFSaNew0070	Fuchs et al, 2021; Durrant and Bhatt 2020	https://doi.org/10.1371/journal.pgen.1009585	https://doi.org/10.1016/j.chom.2020.11.002
SaSP_030	SAOUHSC_01136	fig|93061.5.peg.1042	Bak-SA_05225	SAOUHSC_01136	PSM-beta2	1088634	1088768	+		44	MTGLAEAIANTVQAAQQHDSVKLGTSIVDIVANGVGLLGKLFGF	beta-class phenol-soluble modulin, PSMb2	AAGGTGAGGGAGAGATTTAAATG	4	3	Operon		1	0	outside		sORFSaNew0071	Fuchs et al, 2021	https://doi.org/10.1371/journal.pgen.1009585
SaSP_031				smORF(+)1114178		1114178	1114270	+		30	MINKFSYACLSNNTLMFDNYKSISMDENDL	small protein, putative uORF	GAAAAAGGTGGGGGAGTTGAATG	10	20	Operon	1		0	outside
SaSP_032				smORF(-)1123953	SAOUHSCs150, Teg103_sRNA214	1123870	1123953	-		27	MLHYVIPVLVLLLVFLIGWILIKLIIR	small transmembrane protein	TAAGTTAAAGGAGGGACGTTATG	758	495	sRNA	1		1	O-TM(4-26)-I	Cluster70413		Beaume et al, 2010	https://doi.org/10.1371/journal.pone.0010725
SaSP_033				smORF(+)1244528		1244528	1244611	+		27	MKRETKQKISFCLSIGIFILVILLLIF	small transmembrane protein	TATTAAGGGGGTAATACTATATG	6	16	Operon	1		1	I-TM(9-26)-O			Durrant and Bhatt, 2020	https://doi.org/10.1016/j.chom.2020.11.002
SaSP_034			Bak-SA_05920	smORF(+)1245423_Bak-SA_05920		1245423	1245512	+		29	MTRELRKKLTLYLNIATLILFIINLTRKK	small protein, Bakta: sensor histidine kinase	TAAATAGGGAGGTGGTATTTATG	6	7	Frameshift			1	I-TM(9-26)-O
SaSP_035	SAOUHSC_01293	fig|93061.5.peg.1184	Bak-SA_05940	SAOUHSC_01293		1248187	1248291	+		34	MFKVNYSILSYYPEYNIAVSWQRLREGKTIKNKI	small protein transposon-related	TATACAAGGAGTGAGTTGTTATG	8	4	Operon		1	0	outside
SaSP_036	SAOUHSC_01299		Bak-SA_05960	SAOUHSC_01299		1249800	1249901	+		33	MENNDSNEVAYLLKDGKFTKVYVNQDSVSFVPG	putative phage small protein	TATAAACGGAGGTATATCTCATG	7	16	ND		1	0	inside
SaSP_037	SAOUHSC_01301	fig|93061.5.peg.1189	Bak-SA_05970	SAOUHSC_01301		1250222	1250347	+	1	41	MLDSQLDGNVTAKELSESFKELVEEFESIEKAKKNSNSKDK	small protein transposon-related	AAAGTGAGATGATTTTAATTATG	37	43	sRNA		1	0	outside		sORFSaNew0088	Fuchs et al, 2021	https://doi.org/10.1371/journal.pgen.1009585
SaSP_038	SAOUHSC_01328	fig|93061.5.peg.1214	Bak-SA_06090	SAOUHSC_01328		1271634	1271783	+		49	MRVNVTLACTECGDRNYITTKNKRNNPERIEMKKYCPRLNKYTLHRETK	50S ribosomal protein L33	AACAAGAGAGGGTGTTTAACGTG	3235	1636	Operon		1	0	inside	Cluster63006	sORFSaNew0107/sORFSaNew0091	Fuchs et al, 2021; Durrant and Bhatt 2020	https://doi.org/10.1371/journal.pgen.1009585	https://doi.org/10.1016/j.chom.2020.11.002
SaSP_039			Bak-SA_06110	sbrB_Bak-SA_06110	sbrB	1274733	1274816	+		27	MMTTDKPKDADILERVKDILNKKERKK	sbrB protein	CTGTAAGGAAGTAGATAAACATG	2621	2029	sRNA		1	0	inside			Nielsen et al, 2010	https://doi.org/10.1007/s00203-010-0641-1
SaSP_040	SAOUHSC_01513	fig|93061.5.peg.1376	Bak-SA_06875	SAOUHSC_01513		1462371	1462514	-	1	47	MAQQFEVVCNGLNENEGQAIQTMDQSASLIRSNLIQVKEQLEKLAVY	conserved hypothetical protein	CTCATGCGCGTCTTGATCAAATG	5	1	Operon		1	0	outside
SaSP_041				smORF(-)1466303		1466241	1466303	-		20	MLKGILGYSFWSCFWFSKCK	putative phage small protein	ATTTAAAGGAGGTGATTACCATG	18	27	3'UTR	1		0	outside
SaSP_042	SAOUHSC_01549	fig|93061.5.peg.1410	Bak-SA_07055	SAOUHSC_01549		1493789	1493941	-	1	50	MVKEILRLLFLLAMYELGKYVTEQVYIMMTANDDVEAPSDFEKIRAEVSW	phage transcriptional activator RinB	TTAACATGGGGTGTTTAGTGGTG	0	1	Operon		1	0	outside		sORFSaNew0063	Fuchs et al, 2021	https://doi.org/10.1371/journal.pgen.1009585
SaSP_043	SAOUHSC_01607	fig|93061.5.peg.1463	Bak-SA_07335	SAOUHSC_01607		1532636	1532728	+	1	30	MQNKVLRIIIIVMLVSVVLALLLTSIIPIL	Homolog to stressosome-associated protein Prli42 of Listeria monocytogenes	TTCATTTGGAGGCACACAAAATG	7	2	sRNA		1	1	I-TM(5-27)-O	Cluster69923		Impens et al, 2017; Durrant and Bhatt 2020	https://doi.org/10.1038/nmicrobiol.2017.5	https://doi.org/10.1016/j.chom.2020.11.002
SaSP_044	SAOUHSC_01651	fig|93061.5.peg.1502	Bak-SA_07525	SAOUHSC_01651		1564681	1564830	-		49	MRVNVTLACTECGDRNYITTKNKRNNPERVEMKKFCSRENKQTLHRETK	50S ribosomal protein L33	AATGATAAGGAGGAATAACCATG	2341	1291	sRNA		1	0	inside	Cluster63006	sORFSaNew0107/sORFSaNew0091	Fuchs et al, 2021; Durrant and Bhatt 2020	https://doi.org/10.1371/journal.pgen.1009585	https://doi.org/10.1016/j.chom.2020.11.002
SaSP_045				smORF(+)1597651		1597651	1597761	+		36	MIFSQNLFRRPTPTCIACRISFRNSLCWGPTPTCTL	small protein	CATAAGGGAGTGGGACAGAAATG	43	37	sRNA	1		0	outside
SaSP_046	SAOUHSC_01729	fig|93061.5.peg.1577	Bak-SA_07890	SAOUHSC_01729		1635663	1635809	-		48	MSFMDKAKDAVEKFKNSDNEQVKNVKDKINEYTGSNNEEKKENEDKEK	conserved hypothetical protein	ATATAAGAGGAGCGATTAATATG	4064	2710	Operon		1	0	inside	Cluster60971	sORFSaNew0112	Fuchs et al, 2021; Durrant and Bhatt 2020	https://doi.org/10.1371/journal.pgen.1009585	https://doi.org/10.1016/j.chom.2020.11.002
SaSP_047				smORF(-)1642627	SAOUHSCs143, NCTC8325_srn_3260_Teg69	1642538	1642627	-		29	MKSKAVKRTLNVLSGFIKCTLIKSNDDYN	small protein	AACACAAGAAGAGGTGCTTTATG	24	5	5'UTR	1	1	0	inside			Davis et al, 2014	https://doi.org/10.1073/pnas.1410356111
SaSP_048	SAOUHSC_01760	fig|93061.5.peg.1603		SAOUHSC_01760		1661240	1661359	-		39	MAEQSKQKQANEQQKAQNLFARWRQLQNSNSESSNDTNK	conserved hypothetical protein	AAAAGGTTGGTGTAGTTCAAATG	236	64	Operon		1	0	inside
SaSP_049				smORF(+)1723232		1723232	1723306	+		24	MKSLLQAHSHSVKHCQYNIVAPKT	small protein	AAATAAGGAGTGGGATAAAAATG	155	107	3'UTR	1		0	outside
SaSP_050				smORF(-)1776979		1776905	1776979	-		24	MIREWDRNHILAKFISSSHPGKVD	small protein	AAGATGTGAGTAGGACAGAAATG	42	77	3'UTR	1		0	inside
SaSP_051				smORF(+)1804141		1804141	1804218	+		25	MKFIAKILISLVILFMIFSRKNKAS	small protein	TTTTAACGAGGTGAATTAAATTG	152	31	sRNA	1		0	outside
SaSP_052				smORF(-)1818954	S-box, Teg75	1818853	1818954	-		33	MDPMKPSNLFFIKERCQTVCRQIGLNDKSEWTY	small protein	ATCCTGAGTGGTGGAGGGACATG	105	151	sRNA	1		0	outside
SaSP_053	SAOUHSC_01928	fig|93061.5.peg.1757	Bak-SA_08780	SAOUHSC_01928		1832463	1832606	-		47	MTRERRSFSSEFKLQMVRLYKNGKPRNEIIREYDFTPSTFVNGGYKM	truncated transposase	AGAAAGTAGGCGATTTTATTATG	94	21	mRNA		1	0	inside
SaSP_054				PepA1 (SprA-1)	SprA1/PepA1	1832809	1832904	+		31	MMLIFVHIIAPVISGCAIAFFSYWLSRRNTK	type I toxin-antitoxin system Fst family toxin PepA1	GCAGAGAGGAGGTGTATAAGGTG	336	445	sRNA		1	1	O-TM(4-26)-I			Davis et al, 2014; Sayed et al, 2012a and 2012b	https://doi.org/10.1073/pnas.1410356111	https://doi.org/10.1038/nsmb.2193	https://doi.org/10.1074/jbc.M112.402693
SaSP_055	SAOUHSC_01953	fig|93061.5.peg.1777	Bak-SA_08880	SAOUHSC_01953		1857745	1857888	-		47	MEKVLDLDVQVKANNNSNDSAGDERITSHSLCTPGCAKTGSFNSFCC	gallidermin/nisin family lantibiotic, BsaA2	AATAATAGGAGGTTTTATCTATG	171	119	mRNA		1	0	outside			Daly et al, 2010	https://doi.org/10.1128/JB.01375-09
SaSP_056		fig|93061.5.peg.1778		smORF(-)1858768_BsaA1		1858625	1858768	-		47	LEKVLDLDVQVKGNNNTNDSAGDERITSHLFCSFGCEKTGSFNSFCC	gallidermin/nisin family lantibiotic, BsaA1	TTAAATAGGGGGTTTTATCTTTG	159	110	sRNA		1	0	outside			Daly et al, 2010	https://doi.org/10.1128/JB.01375-09
SaSP_057	SAOUHSC_01986	fig|93061.5.peg.1806	Bak-SA_09065	SAOUHSC_01986_TsbT		1890657	1890809	-		50	MSKDKDPKLNYHEEENSMVTDFEDLKELGKEMEQISDQNDQEKNSEEDSQ	conserved hypothetical protein, toxin from a TA system	AAATCTGTGAGGTATTGATTATG	74	50	Operon		1	0	inside	Cluster62751	sORFSaNew0120	Kato et al, 2019; Fuchs et al, 2021; Durrant and Bhatt 2020	https://doi.org/10.1128/AEM.00915-19	https://doi.org/10.1371/journal.pgen.1009585	https://doi.org/10.1016/j.chom.2020.11.002
SaSP_058				smORF(+)1923353	NCTC8325_srn_9349	1923353	1923427	+		24	MNSVKLKQPVSIYNDPWEVKFIYI	small protein	AAAGAAGGAAGTTTAAGACGATG	60	45	sRNA	1		0	inside
SaSP_059	SAOUHSC_02018	fig|93061.5.peg.1831	Bak-SA_09360	SAOUHSC_02018		1924251	1924379	-	1	42	MLDIIKTLLEHQVLAVLIIPEVLKQLREWHLGYLDRKPNNKD	putative phage small protein	GTAAGGAGGTGAAAAGCCTCATG	3	3	ND		1	0	outside
SaSP_060				smORF(-)1930172		1930110	1930172	-		20	MLKGILGYSFWACFWFGKCK	putative phage small protein	ATTTAAAGGAGGTGATTACCATG	21	25	3'UTR	1	1	0	outside
SaSP_061	SAOUHSC_02157	fig|93061.5.peg.1958		SAOUHSC_02157	SAOUHSCs148	2027389	2027487	-		32	MMWWQEGMMTLITGGLLIIFRLWLELKWKNKK	small transmembrane protein, putative toxin	TCGAACGGAGGTGTAGTGTAATG	311	273	sRNA		1	1	O-TM(5-24)-I
SaSP_062	SAOUHSC_02176	fig|93061.5.peg.1972		SAOUHSC_02176	SprG1	2037590	2037724	-	1	44	MVALLKSLERRRLMITISTMLQFGLFLIALIGLVIKLIELSNKK	putative holin-like toxin SprG1, phage protein	ATAAGGAGGTGGTGCCTATGGTG	2	0	sRNA		1	1	I-TM(13-35)-O			Pinel-Marie et al, 2014; Fermon et al 2023	https://doi.org/10.1016/j.celrep.2014.03.012	https://doi.org/10.3389/fmicb.2023.1275849
SaSP_063			Bak-SA_10290	smORF(-)2065268_Bak-SA_10290		2065119	2065268	-		49	MNRLRIIKIALLIVILAEEIRSAKKIKKFTPEDSKGFPDITKDSIKEPK	Exported phage protein	CTGAAAGGAGAGAAAAAGGAATG	103	20	ND			0	inside
SaSP_064			Bak-SA_10375	smORF(+)2072310_Bak-SA_10375		2072310	2072399	+		29	MKKAILTLSLIFITYYLTFKYMWIKELKY	DUF1980 domain-containing protein	TAAACAAAGGAGAAATTGACATG	3	1	ND			1	I-TM(5-24)-O
SaSP_065				smORF(-)2085022		2084981	2085022	-		13	MDNINKNEKFRVL	small protein	TTTAAGAAAAAGGGAGAAAAATG	10	29	Operon, Frameshift	1	1	0	inside
SaSP_066				smORF(-)2085105		2085067	2085105	-		12	MIFFSNYINISD	small protein	AGGTTTTCAGGAGTAAAAGTATG	15	27	Operon	1		0	outside
SaSP_067	SAOUHSC_02260	fig|93061.5.peg.2053	Bak-SA_10480	SAOUHSC_02260	RNAIII	2093504	2093584	-		26	MAQDIISTIGDLVKWIIDTVNKFTKK	delta-hemolysin, delta-lysin family phenol-soluble modulin	TTAAGGAAGGAGTGATTTCAATG	64	166	sRNA		1	0	outside		sORFSaNew0141	Novick et al, 1993; Fuchs et al, 2021	https://doi.org/10.1002/j.1460-2075.1993.tb06074.x	https://doi.org/10.1371/journal.pgen.1009585
SaSP_068	SAOUHSC_02262	fig|93061.5.peg.2055	Bak-SA_10490	SAOUHSC_02262		2094440	2094580	+		46	MNTLFNLFFDFITGILKNIGNIAAYSTCDFIMDEVEVPKELTQLHE	agrD, Agr autoinducing peptide precursor, cyclic lactone autoinducer peptide	TTTATTAAGGAGGACTTAAAATG	253	1189	Operon		1	0	outside			Novick et al, 1995	https://doi.org/10.1007/BF02191645
SaSP_069				smORF(+)2111567	SAOUHSCs149, NCTC8325_srn_3950_Teg16	2111567	2111647	+		26	MLNQYTEHQPTTSNIIILLYSLGLER	Riboswitch regulatory small peptide	CACGGAAGGAGTATAATAAAATG	25	29	5'UTR	1		0	inside	Cluster70780		Kaiser et al, 2018; Durrant and Bhatt 2020	https://doi.org/10.1371/journal.pgen.1007159	https://doi.org/10.1016/j.chom.2020.11.002
SaSP_070	SAOUHSC_02320	fig|93061.5.peg.2103	Bak-SA_10760	SAOUHSC_02320		2154431	2154568	-		45	MKRPEKIQNVVKLLSSLGVNIKKTKSRLDIINTLPASNKVSHELK	conserved hypothetical protein	ATCCAAACGAGGTGATAATAATG	4679	271	mRNA		1	0	inside		sORFSaNew0145	Fuchs et al, 2021	https://doi.org/10.1371/journal.pgen.1009585
SaSP_071			Bak-SA_10810	smORF(-)2162392_Bak-SA_10810		2162336	2162392	-		18	MAEMNCSDPYDLIWLVPT	small protein	TACTAGGGGAGCCTAATGATATG	2	7	5'UTR			0	inside
SaSP_072				smORF(-)2186038		2185997	2186038	-		13	MECNVYIVCITDK	small protein	TTAAAAGGGAGCGTATCATAATG	33	4	Alt 5'UTR	1	1	0	inside
SaSP_073	SAOUHSC_02391		Bak-SA_11085	SAOUHSC_02391	SprG3	2212109	2212189	-	1	26	MSDFEMLMVVLTIIGLVLISTQDHKK	SprG3 Toxin-Antitoxin system	TACTCCTAGAAAGGACTAGCATG	14	30	sRNA		1	1	O-TM(4-21)-I			Riffaud et al, 2019	https://doi.org/10.1093/nar/gky1256
SaSP_074				smORF(-)2270575		2270483	2270575	-		30	MLRYKHTWLLFCIIRNKFINEVKRYENDRI	small protein	CAAATGAAAAAGGAGTCATGATG	7	14	5'UTR	1		0	inside
SaSP_075				smORF(-)2282720		2282604	2282720	-		38	MVNLLKRFKGKILPGEIQKLNGLFPKIKGNHMVVLIGS	small protein	AAATGATAAGGGGATGAGTATTG	9	9	Operon	1		0	outside
SaSP_076	SAOUHSC_02459	fig|93061.5.peg.2219	Bak-SA_11410	SAOUHSC_02459		2282790	2282915	-		41	MRYIHFSIITLITGIIMHITMYFVPFESRKMPLFMTIIFTI	conserved hypothetical protein	GTTGTATAGCAGGTGGCGATATG	2	1	Operon		1	1	O-TM(4-26)-I
SaSP_077	SAOUHSC_02488	fig|93061.5.peg.2244	Bak-SA_11545	SAOUHSC_02488		2306429	2306542	-		37	MKVRPSVKPICEKCKVIKRKGKVMVICENPKHKQRQG	50S ribosomal protein L36	TAATATAGGGAGGTATAAAAATG	3268	6967	Operon		1	0	inside	Cluster68155	sORFSaNew0150	Fuchs et al, 2021; Durrant and Bhatt 2020	https://doi.org/10.1371/journal.pgen.1009585	https://doi.org/10.1016/j.chom.2020.11.002
SaSP_078				smORF(-)2375018		2374959	2375018	-		19	MAKSVKQIIGKLIMIIIFN	SigB dependent small protein	TTAATAAGGTTGTGAAAGATATG	158	25	sRNA/5'UTR	1	1	0	inside
SaSP_079				smORF(-)2391635	S-box, NCTC8325_srn_4420_Teg25_sRNA359	2391567	2391635	-		22	MKPRQHLECANSSNRNGLKISR	small protein	GAGGTGGAGGGACTGGCCCTATG	906	292	5'UTR	1		0	inside
SaSP_080				smORF(-)2391635		2409135	2409170	-		11	MNLVNYNGNNN	small protein	TGAAATGAAGTGGCTTGATAATG	117	8	Alt 5'UTR	1		0	inside
SaSP_081	SAOUHSC_02702	fig|93061.5.peg.2447	Bak-SA_12530	SAOUHSC_02702	RsaX20, CTC8325_srn_4520	2484494	2484598	+		34	MKLDLQTARRNLNSPNIKTRKRALKIIKQHKRAK	small protein	ATTTACAAGGAGGGATAGAGATG	346	330	sRNA		1	0	inside	Cluster68327		Durrant and Bhatt, 2020	https://doi.org/10.1016/j.chom.2020.11.002
SaSP_082	SAOUHSC_02721			SAOUHSC_02721	SprA2	2502610	2502717	-		35	MFNLLINIMTSAISGCLVAFFAHWLRTRNNKKGDK	Type I toxin-antitoxin system Fst family toxin PepA2	AGAGAGGAGGTGTATGACGGATG	544	789	sRNA		1	1	O-TM(4-26)-I			Germain-Amiot et al, 2019	https://doi.org/10.1093/nar/gky1257
SaSP_083			Bak-SA_12830	smORF(-)2549855_Bak-SA_12830		2549769	2549855	-		28	MKRLENKVAVVTGASTGIGQASAIALAQ	small protein	TGTTGTATAGGAGTGACTGAATG	180	101	Operon			0	inside
SaSP_084			Bak-SA_13055	smORF(+)2602034_Bak-SA_13055		2602034	2602111	+		25	MLIPVNCIITTLQQKNAKSTNKLMK	Secreted protein	GTGAGGGGATTGGTGTATCTATG	5	1	mRNA			0	outside
SaSP_085		fig|93061.5.peg.2670	Bak-SA_13625	smORF(-)2721269_Bak-SA_13625		2721168	2721269	-		33	MKKLAVILTLVGGLYFAFKKYQERVNQAPNIEY	small transmembrane protein, SE2200 family small protein	CTTAGAAAGGAGTTTGAATGATG	2094	2810	3'UTR/sRNA		1	1	O-TM(4-18)-I	Cluster68975	sORFSaNew0176	Fuchs et al, 2021; Durrant and Bhatt 2020	https://doi.org/10.1371/journal.pgen.1009585	https://doi.org/10.1016/j.chom.2020.11.002
SaSP_086				smORF(-)2732536		2732459	2732536	-		25	MRVVCRKTTRQSKIITSSRYVIIKC	small protein	TGTAATTAGATGAGAGGAGTGTG	5	7	sRNA	1		0	inside
SaSP_087			Bak-SA_13845	smORF(-)2779008_Bak-SA_13845	SAOUHSCs133	2778943	2779008	-		21	MTADFFQLIGSLFRILKELFK	small protein, Bakta: Phenol-soluble modulin PSM-alpha-3	AGTAAAGGGAGGAATTAATAATG	159	156	3'UTR		1	0	outside	Cluster71617		Nikoleit et al, 1995; Durrant and Bhatt 2020	https://doi.org/10.1111/j.1432-1033.1995.tb20317.x	https://doi.org/10.1016/j.chom.2020.11.002
SaSP_088				smORF(-)2781171		2781106	2781171	-		21	MSAWLSKLFEFIPRIIINLFI	small protein	CAATAGAAAGGATGGTCATTATG	81	96	5'UTR	1		0	outside
SaSP_089		fig|93061.5.peg.2754		smORF(+)2815207		2815207	2815356	+		49	MIFSQNLFRRPTPARLTRIEKSLLQAHFRSVNYCQYNFVEHRTLIYVPA	small protein	AATTAGGGAGTGGGACAGAAATG	2	1	sRNA		1	0	outside
SaSP_090	SAOUHSC_03055	fig|93061.5.peg.2760	Bak-SA_14065	SAOUHSC_03055		2821010	2821147	-		45	MVKRTYQPNKRKHSKVHGFRKRMSTKNGRKVLARRRRKGRKVLSA	50S ribosomal protein L34	TAAAGATGGAGGTGTTTTGCATG	2485	9358	mRNA		1	0	inside	Cluster65641		Durrant and Bhatt, 2020	https://doi.org/10.1016/j.chom.2020.11.002

## Sheet: References
References for Supplementary Table S1
1	ID gene of Staphylococcus aureus NCTC8325 according NCBI database (NC_007795.1; https://www.ncbi.nlm.nih.gov/nuccore/NC_007795.1/)
2	ID gene of Staphylococcus aureus NCTC8325 according BV-BRC database (93061.5; https://www.bv-brc.org/)
3	ID gene adapted from Bakta application (https://bakta.computational.bio) and loaded at our custom database (https://rnamaps.unavarra.es)
4	Informative ID to help in the localization of the smORF in our custom database (https://rnamaps.unavarra.es)
5	Non-coding RNA annotation according Carroll et al, mBIO, 2016 and/or SRD database (http://srd.genouest.org/browse/NCTC8325) and/or in literature
6	Start and end positions of the smORFs in the Staphylococcus aureus NCTC8325 genome sequence (NC_007795.1)
7	NCBI start codon annotation was corrected according RIBO-seq signals
8	SaSPs length in amino acids
9	A methionine was included for start codons diferent to ATG
10	Max numbers of reads at the RBS region in at least one biological replicate from S. aureus grown at 22ºC
11	Max numbers of reads at the RBS region in at least one biological replicate from S. aureus grown at 37ºC
12	Small proteins not present in the S. aureus NCTC 8325 genome annotations from NCBI and BV-BRC databases, neither predicted by Bakta web application
13	SaSPs showing at least one similar predicted ORF in Staphylococcus genomes by blastp analysis is indicated with 1.
14	Transmembrane domains and subcellular localization predicted by TMHMM 2.0 (https://services.healthtech.dtu.dk/services/TMHMM-2.0/)
15	Small proteins identified in the articles by Durrant et al (2020, Cell Host & Microb) and Fuchs et al (2021, PLOS Genet)
