# Supplementary material for: Multiomic data analyses unveiled a novel phenol-soluble modulin that induces trapping of extracellular lipases at the surface of Staphylococcus aureus cells
Source: mBio. 2025 Sep 29;16(11):e01856-25. doi: 10.1128/mbio.01856-25 (PMC12607899; doi:10.1128/mbio.01856-25)
Supplement: Table S2 — Mass spectrometry analysis of excised gel bands. [file mbio.01856-25-s0003.xlsx]

## Sheet: Clean data
Table S2: Mass spectrometry analysis of excised gel bands
Accession	-10lgP	Coverage (%)	#Peptides	#Unique	PTM	Avg. Mass	Description
tr|Q2FZA4|Q2FZA4_STAA8	136.94	50	3	3	Oxidation (M)	4496	Phenol-soluble modulin beta 1, GN=SAOUHSC_01135
P0C7Y1|PSMA1_STAA8	79.79	86	2	2	Oxidation (M)	2260	Phenol-soluble modulin alpha 1 peptide, GN=psmA1
Q2FWM8|HLD_STAA8	73.82	31	1	1		2979	Delta-hemolysin, GN=hld
P0C818|PSMA4_STAA8	71.13	85	2	2	Oxidation (M)	2172	Phenol-soluble modulin alpha 4 peptide, GN=psmA4
smORF(-)2781171	66.13	67	2	2	Oxidation (M)	2552	Lipase associated small protein U, GN=lspU
